# Supplementary material for: Magnaporthe oryzae Effector AvrPik-D Targets Rice Rubisco Small Subunit OsRBCS4 to Suppress Immunity
Source: Plants (Basel). 2024 Apr 27;13(9):1214. doi: 10.3390/plants13091214 (PMC11085154; doi:10.3390/plants13091214)
Supplement: Supplementary file 1 [file plants-13-01214-s001.zip]

Archive with 1 entries (1 files):
- plants-2945571-supplementary.pdf
